# Supplementary material for: Reduced Endocannabinoid Tone in Saliva of Chronic Orofacial Pain Patients
Source: Molecules. 2022 Jul 21;27(14):4662. doi: 10.3390/molecules27144662 (PMC9322033; doi:10.3390/molecules27144662)
Supplement: Supplementary file 1 [file molecules-27-04662-s001.zip]

Archive with 1 entries (1 files):
- molecules-1790838-supplementary.pdf
